# Supplementary material for: Bioinspired Reversible Adhesive with High Strength for Wearable Electronics under Diverse Environments
Source: Research (Wash D C). 2026 Jun 4;9:1309. doi: 10.34133/research.1309 (PMC13234439; doi:10.34133/research.1309)
Supplement: Supplementary 1 — Figs. S1 to S31 Tables S1 to S4 Movies S1 to S7 References [49–51] [file research.1309.f1.zip]

Archive with 8 entries (8 files):
- Movie S1.mp4
- Movie S2.mp4
- Movie S3.mp4
- Movie S4.mp4
- Movie S5.mp4
- Movie S6.mp4
- Movie S7.mp4
- Revised supplementary materials.docx
